# Supplementary material for: Haplotype-Based, Genome-Wide Association Study Reveals Stable Genomic Regions for Grain Yield in CIMMYT Spring Bread Wheat
Source: Front Genet. 2020 Dec 3;11:589490. doi: 10.3389/fgene.2020.589490 (PMC7737720; doi:10.3389/fgene.2020.589490)
Supplement: Supplementary file 17 [file Table_5.XLSX]

## Sheet: Sheet1
Tabel S5	Frequencies of favorable alleles in 30 stable haplotype blocks over seven years
EYT	1A.12	1A.13	1A.14	1B.3	1B.19	1B.20	2B.10	2B.15	2B.42	3B.2	3B.23	4A.20	4A.25	4A.27	4B.8	4B.12	5A.15	5B.3	5B.6	5B.21	5D.5	6B.6	6B.20	6B.38	7A.2	7A.3	7B.11	7B.18	7B.21	7B.45
EYT2011-12	0.782271	0.603421	0.584759	0.388802	0.510109	0.0606532	0.0544323	0.304821	0.416796	0.0217729	0.384137	0.0839813	0.166407	0.037325	0.600311	0.412131	0.0715397	0.267496	0.219285	0.615863	0.771384	0.421462	0.547434	0.0264386	0.365474	0.22395	0.178849	0.216174	0.642302	0.449456
EYT2012-13	0.503885	0.380688	0.219756	0.327414	0.334073	0.197558	0.036626	0.175361	0.168701	0.0266371	0.116537	0.150943	0.198668	0.0566038	0.63707	0.379578	0.0410655	0.204218	0.175361	0.340733	0.643729	0.416204	0.395117	0.114317	0.304107	0.18313	0.112098	0.162042	0.605993	0.309656
EYT2013-14	0.494867	0.37577	0.210472	0.218686	0.321355	0.150924	0.0780287	0.120123	0.11499	0.0400411	0.11807	0.087269	0.163244	0.0698152	0.502053	0.447639	0.0451745	0.218686	0.226899	0.379877	0.686858	0.529774	0.428131	0.12115	0.406571	0.302875	0.13655	0.194045	0.595483	0.37269
EYT2014-15	0.546825	0.434876	0.280947	0.238967	0.354144	0.134553	0.0667384	0.12056	0.116254	0.058127	0.193757	0.0667384	0.201292	0.0484392	0.427341	0.540366	0.0473628	0.146394	0.155005	0.369214	0.636168	0.616792	0.46071	0.110872	0.440258	0.384284	0.0850377	0.181916	0.431647	0.501615
EYT2015-16	0.457317	0.503659	0.995122	0.237805	0.431707	0.0695122	0.0585366	0.217073	0.159756	0.153659	0.3	0.104878	0.246341	0.10122	0.414634	0.634146	0.173171	0.140244	0.230488	0.571951	0.709756	0.546341	0.631707	0.047561	0.44878	0.34878	0.095122	0.193902	0.336585	0.528049
EYT2016-17	0.449355	0.639042	0.667587	0.233886	0.367403	0.0948435	0.105893	0.235727	0.247698	0.108656	0.29558	0.0930018	0.248619	0.0856354	0.459484	0.607735	0.184162	0.106814	0.197053	0.663904	0.726519	0.468692	0.455801	0.0745856	0.444751	0.365562	0.119705	0.141805	0.356354	0.407919
EYT2017-18	0.556122	0.55	0.609184	0.244898	0.362245	0.0887755	0.145918	0.309184	0.232653	0.158163	0.344898	0.0622449	0.346939	0.0479592	0.481633	0.591837	0.197959	0.106122	0.178571	0.596939	0.75	0.5	0.461224	0.0704082	0.486735	0.408163	0.127551	0.114286	0.281633	0.445918
