# Supplementary material for: Haplotype-Based, Genome-Wide Association Study Reveals Stable Genomic Regions for Grain Yield in CIMMYT Spring Bread Wheat
Source: Front Genet. 2020 Dec 3;11:589490. doi: 10.3389/fgene.2020.589490 (PMC7737720; doi:10.3389/fgene.2020.589490)
Supplement: Supplementary file 18 [file Table_6.XLSX]

## Sheet: Sheet1
Table S6. Potential candidate genes underlying stable 30 haplotype blocks associated with GY across multiple testing environments and EYT
Haplotype block	Candidate gene	Molecular function/Biological process (from annotations in wheat or model crops)
HB1A.12	TraesCS1A02G299300	-
HB1A.13	TraesCS1A02G303600	LURP-one-like protein
HB1A.14	TraesCS1A02G309000	Leucine-rich repeat receptor-like protein kinase family
HB1B.3	TraesCS1B02G038900	Cysteine-type peptidase activity
HB1B.19	TraesCS1B02G414300	Formin-like protein
HB1B.20	TraesCS1B02G419000	Oxidoreductase activity
HB2B.10	TraesCS2B02G049900	Oxidoreductase activity
HB2B.15	TraesCS2B02G112600	MYB type transcription factor
HB2B.42	TraesCS2B02G602000	Protein serine/threonine kinase activity
HB3B.2	TraesCS3B02G017500	Protein DEK
HB3B.23	TraesCS3B02G516400	F-box protein TE
HB4A.20	TraesCS4A02G445500	protein kinase activity
HB4A.25	TraesCS4A02G456400	Diacylglycerol O-acyltransferase 2
HB4A.27	TraesCS4A02G468300	ADP binding
HB4B.8	TraesCS4B02G352200	Methyltransferase activity
HB4B.12	TraesCS4B02G384100	O-methyltransferase-like protein
HB5A.15	TraesCS5A02G343400	Auxin-responsive protein
HB5B.3	TraesCS5B02G026000	Serine protease HtrA-like
HB5B.6	TraesCS5B02G043000	Protein kinase
HB5B.21	TraesCS5B02G329700	D-arabinono-1,4-lactone oxidase activity
HB5D.5	TraesCS5D02G537600	DNA binding
HB6B.6	TraesCS6B02G029300	D-3-phosphoglycerate dehydrogenase G
HB6B.20	TraesCS6B02G255300	Auxin-responsive family protein
HB6B.38	TraesCS6B02G449400	Methyltransferase activity
HB7A.2	TraesCS7A02G019400	Polygalacturonase activity
HB7A.3	TraesCS7A02G029500	Enzyme inhibitor activity
HB7B.11	TraesCS7B02G108500	ZIM transcription factor
HB7B.18	TraesCS7B02G324200	-
HB7B.21	TraesCS7B02G348400	GRF zinc finger family protein
HB7B.45	TraesCS7B02G478100	Trans-resveratrol di-o-methyltransferase
